# Supplementary material for: No compelling evidence for early small-scale animal husbandry in Atlantic NW Europe
Source: Sci Rep. 2022 Jan 26;12:1387. doi: 10.1038/s41598-022-05073-6 (PMC8792060; doi:10.1038/s41598-022-05073-6)
Supplement: Supplementary file 1 — Supplementary Information. [file 41598_2022_5073_MOESM1_ESM.xlsx]

## Sheet: Bazel
No compelling evidence for early small-scale animal husbandry in Atlantic NW Europe
Nathalie Ø. Brusgaard, Canan Çakirlar, Michael Dee, Merita Dreshaj, Jolijn Erven, Hans Peeters & Daan Raemaekers
Source	Original find no	Assigned specimen no*	Taxon	Element	LSI
Ervynck et al 2016		BP1	Bos primigenius	scapula	0
Ervynck et al 2016		BP2	Bos primigenius	scapula	0.0303489
Ervynck et al 2016		BP3	Bos primigenius	scapula	0.0313286
Ervynck et al 2016		BP4	Bos primigenius	scapula	-0.00132241
Ervynck et al 2016		BP/T1	Bos sp.	scapula	-0.0406404
Ervynck et al 2016		BP5	Bos primigenius	metacarpus	-0.0619192
Ervynck et al 2016		BP6	Bos primigenius	metacarpus	-0.032275
Ervynck et al 2016		BP8	Bos primigenius	astragalus	-0.00504022
Ervynck et al 2016		BP9	Bos primigenius	metatarsus	0.0527064
Ervynck et al 2016		BT1	Bos taurus	metatarsus	-0.136
Ervynck et al 2016		BP10	Bos primigenius	ph1p	0.0340338
Ervynck et al 2016		BP11	Bos primigenius	ph1p	0.0350298
Ervynck et al 2016		BP12	Bos primigenius	ph1a	0.0325604
Ervynck et al 2016		BP13	Bos primigenius	ph2a	0.0566285
Ervynck et al 2016		BP14	Bos primigenius	ph2p	0.0358106
Ervynck et al 2016		BP15	Bos primigenius	ph2p	-0.00111917
Ervynck et al 2016		BP/T2	Bos sp.	humerus	-0.0676936
Ervynck et al 2016		BP16	Bos primigenius	centrotarsale	-0.132348
Crombé et al 2020	2/22/10/4	BT3	Bos taurus	metacarpal	-0.0950068
Crombé et al 2020	2/31/35/6	BT4	Bos taurus	metacarpal	-0.105654
Crombé et al 2020	2/22/95/1	BT5	Bos taurus	metatarsus	-0.134648
*assigned by Brusgaard et al. to facilitate reproduction of the data because not all specimens had original find numbers

## Sheet: raw data Bazel
Source	Original find no	Assigned specimen no	Taxon	Element	Measurement and size (mm)
				scapula	GLP	LG	BG					Standard					LSI mean
Ervynck et al 2016		BP1	Bos primigenius			-	60					Scapula					0
Ervynck et al 2016		BP2	Bos primigenius		101	80.5	67.2					LG	70	0.0606978	0		0.0303489
Ervynck et al 2016		BP3	Bos primigenius		89	72.2	60.5					BG	60	0.0134392	0.049218		0.0313286
Ervynck et al 2016		BP4	Bos primigenius		83	69	55.2					SLC	69	-0.00624895	0.00360412		-0.00132241
Ervynck et al 2016		BP/T1	Bos sp.		76.1	63.1	51.3					Femur		-0.0450687	-0.0362122		-0.0406404
				metacarpus	Bp	Bd						GL	445
Ervynck et al 2016		BP5	Bos primigenius		-	63.3						BP	145				-0.0619192
Ervynck et al 2016		BP6	Bos primigenius		68.7	-						BD	116				-0.032275
				pelvis	LA							DC	57
Ervynck et al 2016		BP7	Bos primigenius		97.3			not included				SD	54
				astragalus	Bd							Metacarpus
Ervynck et al 2016		BP8	Bos primigenius		51.4							BP	74				-0.00504022
				metatarsus	GL	Bp	SD	Bd				SD	40
Ervynck et al 2016		BP9	Bos primigenius			70						GL	246		0.0527064		0.0527064
Ervynck et al 2016		BT1	Bos taurus		224.1	43.4	23.9	51.7				BD	73	-0.154902	-0.119018		-0.13696
				phalanx1	1	A/P	I/E	Glpe	Bp	SD	Bd	Metatarsus
Ervynck et al 2016		BP10	Bos primigenius			P	E	77.6	38.8	33	35.6	BP	62	0.0386034	0.0561159	0.00738195	0.0340338
Ervynck et al 2016		BP11	Bos primigenius			P	I	73.9	38.6	33.4	35.6	SD	36	0.036359	0.0613485	0.00738195	0.0350298
Ervynck et al 2016		BP12	Bos primigenius			A	?	74	42	35.6	-	GL	280	0.0321847	0.0329361		0.0325604
				phalanx	2	A/P	GL	Bp	SD	Bd		BD	68
Ervynck et al 2016		BP13	Bos primigenius			A	47.2	41	32.2	35		Tibia		0.0564814	0.0606978	0.0527064	0.0566285
Ervynck et al 2016		BP14	Bos primigenius			P	51.4	38.8	29	30.3		BP	126	0.0573528	0.0310342	0.0190446	0.0358106
Ervynck et al 2016		BP15	Bos primigenius			P	47	34	26.7	29.1		BD	78	0	-0.0048525	0.00149499	-0.00111917
				humerus	Bd							GL	420
Ervynck et al 2016		BP/T2	Bos sp.		83							SD	52				-0.0676936
												Calcaneus
												GL	165
				centrotarsale	GB							Astragalus
Ervynck et al 2016		BP16	Bos primigenius		73.2							GLl	83	0.0384363
												BD	52
Ervynck et al 2016		BT2	Bos taurus	centrotarsale	GB							1st phalanx A
					49.4							GL	69				-0.132348
												Bp	39
					Bp	GL	SD	Bd				SD	33
Crombé et al 2020	2/22/10/4	BT3	Bos taurus	metacarpal	59.46							BD	34				-0.0950068
Crombé et al 2020	2/31/35/6	BT4	Bos taurus	metacarpal	58.02							2nd phalanx A					-0.105654
Crombé et al 2020	2/22/95/1	BT5	Bos taurus	metatarsus	43.62	220	23.48	51.99				GL	50	-0.152706	-0.116589		-0.134648
												Bp	36
												SD	28
												BD	31
												1st phalanx P		1st phalanx A/P mean
												Glpe	72	70.5
												Bp	35.5	37.25
												SD	29	31
												Bd	35	34.5
												2nd phalanx P
												GL	47
												Bp	34
												SD	27
												BD	29
												Radius
												GL	320
												BP	100
												BfP	90
												SD	56.5
												BD	92
												Humerus
												Gl	359
												GLC	309
												SD	46
												BD	97
												BT	89
												Os centrotarsale
												GB	67

## Sheet: Ertebolle
BoneID	SiteID	Site Name	Country	PhaseCode	Culture	Period	TaxonCode	Element	Sex	LSI_BD
s103	Aamølle	Aamølle	Denmark	EBK	Ertebølle	EBK	bosprim	Metacarpal	Undet	0.050491
s104	Dabki	Dabki	Poland	EBK	Ertebølle	EBK	bosprim	Metacarpal	Undet	-0.0308139
B11247	S7841	Dabki	Poland	DBK	Ertebølle	LMEN	bostaur	Metacarpal	Undet	-0.0118992
B11244	S7841	Dabki	Poland	DBK	Ertebølle	LMEN	bosprim	Humerus	Undet	0.0585512
s34	Dyrholmen	Dyrholmen	Denmark	EBK	Ertebølle	EBK	bosprim	Metatarsal	Undet	0.0264937
s33	Dyrholmen	Dyrholmen	Denmark	EBK	Ertebølle	EBK	bosprim	Metatarsal	Undet	0.00901202
s105	Hjerk Nor	Hjerk Nor	Denmark	EBK	Ertebølle	EBK	bosprim	Metacarpal	Undet	-0.0444374
s35	Hjerk Nor	Hjerk Nor	Denmark	EBK	Ertebølle	EBK	bosprim	Metatarsal	Undet	0.0809289
s36	Krabbesholm II N	Krabbesholm II N	Denmark	EBK	Ertebølle	EBK	bosprim	Metatarsal	Undet	-0.0342371
s2	Lystrup Enge	Lystrup Enge	Denmark	EBK	Ertebølle	EBK	bosprim	Humerus	Undet	-0.00540622
s108	Lystrup Enge	Lystrup Enge	Denmark	EBK	Ertebølle	EBK	bosprim	Metacarpal	Undet	0.0473015
s107	Lystrup Enge	Lystrup Enge	Denmark	EBK	Ertebølle	EBK	bosprim	Metacarpal	Undet	-0.0295385
s106	Lystrup Enge	Lystrup Enge	Denmark	EBK	Ertebølle	EBK	bosprim	Metacarpal	Undet	-0.0477451
s37	Lystrup Enge	Lystrup Enge	Denmark	EBK	Ertebølle	EBK	bosprim	Metatarsal	Undet	0.0929695
s38	Neustadt	Neustadt	Germany	EBK	Ertebølle	EBK	bosprim	Metatarsal	Undet	-0.0528193
s39	Neustadt	Neustadt	Germany	EBK	Ertebølle	EBK	bosprim	Metatarsal	Undet	0.00901202
s40	Neustadt	Neustadt	Germany	EBK	Ertebølle	EBK	bosprim	Metatarsal	Undet	0.03043
s111	Neustadt	Neustadt	Germany	EBK	Ertebølle	EBK	bosprim	Metacarpal	Undet	0.02453
s109	Neustadt	Neustadt	Germany	EBK	Ertebølle	EBK	bosprim	Metacarpal	Undet	-0.00119148
s110	Neustadt	Neustadt	Germany	EBK	Ertebølle	EBK	bosprim	Metacarpal	Undet	0.00766595
s113	Neustadt	Neustadt	Germany	EBK	Ertebølle	EBK	bosprim	Metacarpal	Undet	0.0526044
s112	Neustadt	Neustadt	Germany	EBK	Ertebølle	EBK	bosprim	Metacarpal	Undet	0.0508916
s41	Norslund	Norslund	Denmark	EBK	Ertebølle	EBK	bosprim	Metatarsal	Undet	0.0815099
s45	Rosenfelde	Rosenfelde	Germany	EBK	Ertebølle	EBK	bosprim	Metatarsal	Undet	0.0169105
s42	Rosenfelde	Rosenfelde	Germany	EBK	Ertebølle	EBK	bosprim/T	Metatarsal	Undet	-0.0457575
s43	Rosenfelde	Rosenfelde	Germany	EBK	Ertebølle	EBK	bosprim	Metatarsal	Undet	-0.00320514
s44	Rosenfelde	Rosenfelde	Germany	EBK	Ertebølle	EBK	bosprim	Metatarsal	Undet	-0.00320514
s114	Rosenfelde	Rosenfelde	Germany	EBK	Ertebølle	EBK	bosprim	Metacarpal	Undet	0.0287717
s115	Rosenhof	Rosenhof	Germany	EBK	Ertebølle	EBK	bosprim/T	Metacarpal	Undet	-0.0308139
s47	Rosenhof	Rosenhof	Germany	EBK	Ertebølle	EBK	bosprim	Metatarsal	Undet	0.0296225
s46	Rosenhof	Rosenhof	Germany	EBK	Ertebølle	EBK	bosprim	Metatarsal	Undet	0.0331871

## Sheet: Hazendonk
BoneID	SiteID	SiteName	Country	PhaseCode	Culture	Period	TaxonCode	Element	Sex	LSI_BD
B19472	S4982	Schipluiden-Harnaschpolder	Netherlands	SCHI	Hazendonk	MN	bostaur	Metacarpal	Undet	-0.191405
B19457	S4982	Schipluiden-Harnaschpolder	Netherlands	SCHI	Hazendonk	MN	bostaur	Astragalus	Undet	-0.0948271
B19479	S4982	Schipluiden-Harnaschpolder	Netherlands	SCHI	Hazendonk	MN	bostaur	Metacarpal	Undet	-0.208366
B19478	S4982	Schipluiden-Harnaschpolder	Netherlands	SCHI	Hazendonk	MN	bostaur	Metacarpal	Undet	-0.205857
B19477	S4982	Schipluiden-Harnaschpolder	Netherlands	SCHI	Hazendonk	MN	bostaur	Metacarpal	Undet	-0.133931
B19476	S4982	Schipluiden-Harnaschpolder	Netherlands	SCHI	Hazendonk	MN	bostaur	Metacarpal	Undet	-0.079191
B19475	S4982	Schipluiden-Harnaschpolder	Netherlands	SCHI	Hazendonk	MN	bostaur	Metacarpal	Undet	-0.185062
B19481	S4982	Schipluiden-Harnaschpolder	Netherlands	SCHI	Hazendonk	MN	bostaur	Metacarpal	Undet	-0.243919
B19473	S4982	Schipluiden-Harnaschpolder	Netherlands	SCHI	Hazendonk	MN	bostaur	Metacarpal	Undet	-0.129928
B19482	S4982	Schipluiden-Harnaschpolder	Netherlands	SCHI	Hazendonk	MN	bostaur	Metacarpal	Undet	-0.122598
B19471	S4982	Schipluiden-Harnaschpolder	Netherlands	SCHI	Hazendonk	MN	bostaur	Metacarpal	Undet	-0.19408
B19462	S4982	Schipluiden-Harnaschpolder	Netherlands	SCHI	Hazendonk	MN	bostaur	Astragalus	Undet	-0.0865937
B19461	S4982	Schipluiden-Harnaschpolder	Netherlands	SCHI	Hazendonk	MN	bostaur	Astragalus	Undet	-0.117213
B19460	S4982	Schipluiden-Harnaschpolder	Netherlands	SCHI	Hazendonk	MN	bostaur	Astragalus	Undet	-0.10428
B19459	S4982	Schipluiden-Harnaschpolder	Netherlands	SCHI	Hazendonk	MN	bostaur	Astragalus	Undet	-0.117213
B19458	S4982	Schipluiden-Harnaschpolder	Netherlands	SCHI	Hazendonk	MN	bostaur	Astragalus	Undet	-0.118308
B19474	S4982	Schipluiden-Harnaschpolder	Netherlands	SCHI	Hazendonk	MN	bostaur	Metacarpal	Undet	-0.128046
B19489	S4982	Schipluiden-Harnaschpolder	Netherlands	SCHI	Hazendonk	MN	bostaur	Metatarsal	Undet	-0.100295
B19510	S4982	Schipluiden-Harnaschpolder	Netherlands	SCHI	Hazendonk	MN	bostaur	Scapula	Undet	-0.134273
B19509	S4982	Schipluiden-Harnaschpolder	Netherlands	SCHI	Hazendonk	MN	bostaur	Scapula	Undet	-0.116836
B19508	S4982	Schipluiden-Harnaschpolder	Netherlands	SCHI	Hazendonk	MN	bostaur	Scapula	Undet	-0.11547
B19507	S4982	Schipluiden-Harnaschpolder	Netherlands	SCHI	Hazendonk	MN	bostaur	Scapula	Undet	-0.123081
B19506	S4982	Schipluiden-Harnaschpolder	Netherlands	SCHI	Hazendonk	MN	bostaur	Scapula	Undet	-0.100113
B19492	S4982	Schipluiden-Harnaschpolder	Netherlands	SCHI	Hazendonk	MN	bostaur	Metatarsal	Undet	-0.0848215
B19480	S4982	Schipluiden-Harnaschpolder	Netherlands	SCHI	Hazendonk	MN	bostaur	Metacarpal	Undet	-0.22875
B19490	S4982	Schipluiden-Harnaschpolder	Netherlands	SCHI	Hazendonk	MN	bostaur	Metatarsal	Undet	-0.128046
B19511	S4982	Schipluiden-Harnaschpolder	Netherlands	SCHI	Hazendonk	MN	bostaur	Scapula	Undet	-0.0460334
B19488	S4982	Schipluiden-Harnaschpolder	Netherlands	SCHI	Hazendonk	MN	bostaur	Metatarsal	Undet	-0.118607
B19487	S4982	Schipluiden-Harnaschpolder	Netherlands	SCHI	Hazendonk	MN	bostaur	Metatarsal	Undet	-0.111747
B19486	S4982	Schipluiden-Harnaschpolder	Netherlands	SCHI	Hazendonk	MN	bostaur	Metatarsal	Undet	-0.0910184
B19485	S4982	Schipluiden-Harnaschpolder	Netherlands	SCHI	Hazendonk	MN	bostaur	Metacarpal	Undet	-0.127293
B19484	S4982	Schipluiden-Harnaschpolder	Netherlands	SCHI	Hazendonk	MN	bostaur	Metacarpal	Undet	-0.231742
B19483	S4982	Schipluiden-Harnaschpolder	Netherlands	SCHI	Hazendonk	MN	bostaur	Metacarpal	Undet	-0.129659
B19491	S4982	Schipluiden-Harnaschpolder	Netherlands	SCHI	Hazendonk	MN	bostaur	Metatarsal	Undet	-0.12966

## Sheet: Linearbandkeramik
BoneID	SiteID	SiteName	Country	PhaseCode	Culture	Period	TaxonCode	Element	Sex	LSI_BD
B19566	S4657	Brunn am Gebirge (Flur Wolfholz)	Austria	BR1	Linearbandkeramik	EN	bosprim	Metacarpal	Undet	-0.0118992
B19567	S4657	Brunn am Gebirge (Flur Wolfholz)	Austria	BR1	Linearbandkeramik	EN	bosprim	Metatarsal	Undet	0.0369121
B19568	S4657	Brunn am Gebirge (Flur Wolfholz)	Austria	BR1	Linearbandkeramik	EN	bosprim	Metatarsal	Undet	0.03043
B2234	S4756	Gnadendorf-Im Vorrain	Austria	GNA	Linearbandkeramik	EN	bosprim	Astragalus	Undet	0.125356
B2280	S4756	Gnadendorf-Im Vorrain	Austria	GNA	Linearbandkeramik	EN	bosprim	Astragalus	Undet	0.125356
B11164	S4370	Gniechowice	Poland	GW	Linearbandkeramik	EN	bosprim	Humerus	Undet	0.0585512
B19609	S4963	Rottenburg	Germany	ROTF	Linearbandkeramik	EN	bosprim	PH2 ant	Undet	0.0444234
B19637	S5009	Straubing-Lerchenhaid	Germany	STRL1	Linearbandkeramik	EN	bosprim	Humerus	Undet	0.0344176
B19647	S5009	Straubing-Lerchenhaid	Germany	STRL1	Linearbandkeramik	EN	bosprim	Scapula	Undet	0.025001
B19638	S5009	Straubing-Lerchenhaid	Germany	STRL1	Linearbandkeramik	EN	bosprim	Humerus	Undet	0.0175496
B19641	S5009	Straubing-Lerchenhaid	Germany	STRL1	Linearbandkeramik	EN	bosprim	Metacarpal	Undet	-0.00590886
B19643	S5009	Straubing-Lerchenhaid	Germany	STRL1	Linearbandkeramik	EN	bosprim	Metatarsal	Undet	0.07684
B19639	S5009	Straubing-Lerchenhaid	Germany	STRL1	Linearbandkeramik	EN	bosprim	Humerus	Undet	0.00445434
B24487	S5047	Vaihingen	Germany	VAI	Linearbandkeramik	EN	bosprim	Os Centrotarsale	Undet	0.000647717
B24489	S5047	Vaihingen	Germany	VAI	Linearbandkeramik	EN	bosprim	Os Centrotarsale	Undet	-0.000648685
B24486	S5047	Vaihingen	Germany	VAI	Linearbandkeramik	EN	bosprim	Os Centrotarsale	Undet	-0.0151705
B24488	S5047	Vaihingen	Germany	VAI	Linearbandkeramik	EN	bosprim	Os Centrotarsale	Undet	-0.00917096
B24406	S5047	Vaihingen	Germany	VAI	Linearbandkeramik	EN	bosprim	Humerus	Undet	0.0188377
B24401	S5047	Vaihingen	Germany	VAI	Linearbandkeramik	EN	bosprim	Humerus	Undet	0.014096
B24403	S5047	Vaihingen	Germany	VAI	Linearbandkeramik	EN	bosprim	Humerus	Undet	0.0887752
B24402	S5047	Vaihingen	Germany	VAI	Linearbandkeramik	EN	bosprim	Humerus	Undet	0.022254
B24393	S5047	Vaihingen	Germany	VAI	Linearbandkeramik	EN	bosprim	Humerus	Undet	0.127172
B24395	S5047	Vaihingen	Germany	VAI	Linearbandkeramik	EN	bosprim	Humerus	Undet	0.054621
B24397	S5047	Vaihingen	Germany	VAI	Linearbandkeramik	EN	bosprim	Humerus	Undet	0.0136623
B24399	S5047	Vaihingen	Germany	VAI	Linearbandkeramik	EN	bosprim	Humerus	Undet	0.0514509
B24400	S5047	Vaihingen	Germany	VAI	Linearbandkeramik	EN	bosprim	Humerus	Undet	0.0731702
B24567	S5047	Vaihingen	Germany	VAI	Linearbandkeramik	EN	bosprim	PH2 post	Undet	0.0272233
B24566	S5047	Vaihingen	Germany	VAI	Linearbandkeramik	EN	bosprim	PH2 post	Undet	0.0213069
B24565	S5047	Vaihingen	Germany	VAI	Linearbandkeramik	EN	bosprim	PH2 post	Undet	-0.0043937
B24564	S5047	Vaihingen	Germany	VAI	Linearbandkeramik	EN	bosprim	PH2 post	Undet	0.0108522
B24482	S5047	Vaihingen	Germany	VAI	Linearbandkeramik	EN	bosprim	Astragalus	Undet	0.0375797
B24479	S5047	Vaihingen	Germany	VAI	Linearbandkeramik	EN	bosprim	Astragalus	Undet	0.0398715
B24526	S5047	Vaihingen	Germany	VAI	Linearbandkeramik	EN	bosprim	PH1 ant	Female	0.00608023
B24527	S5047	Vaihingen	Germany	VAI	Linearbandkeramik	EN	bosprim	PH1 ant	Female	0.0175618
B24540	S5047	Vaihingen	Germany	VAI	Linearbandkeramik	EN	bosprim	PH1 ant	Female	0.00993733
B24528	S5047	Vaihingen	Germany	VAI	Linearbandkeramik	EN	bosprim	PH1 ant	Female	0.00850612
B24529	S5047	Vaihingen	Germany	VAI	Linearbandkeramik	EN	bosprim	PH1 ant	Female	0.00287067
B24530	S5047	Vaihingen	Germany	VAI	Linearbandkeramik	EN	bosprim	PH1 ant	Female	0.00318374
B24531	S5047	Vaihingen	Germany	VAI	Linearbandkeramik	EN	bosprim	PH1 ant	Undet	-0.00701457
B24532	S5047	Vaihingen	Germany	VAI	Linearbandkeramik	EN	bosprim	PH1 ant	Male	0.0254665
B24533	S5047	Vaihingen	Germany	VAI	Linearbandkeramik	EN	bosprim	PH1 ant	Female	0.0469516
B24535	S5047	Vaihingen	Germany	VAI	Linearbandkeramik	EN	bosprim	PH1 ant	Male	0.0360396
B24536	S5047	Vaihingen	Germany	VAI	Linearbandkeramik	EN	bosprim	PH1 ant	Male	0.0505419
B24539	S5047	Vaihingen	Germany	VAI	Linearbandkeramik	EN	bosprim	PH1 ant	Female	-0.00392213
B24514	S5047	Vaihingen	Germany	VAI	Linearbandkeramik	EN	bosprim	Metatarsal	Female	0.0362682
B24541	S5047	Vaihingen	Germany	VAI	Linearbandkeramik	EN	bosprim	PH1 ant	Female	0.0199787
B24538	S5047	Vaihingen	Germany	VAI	Linearbandkeramik	EN	bosprim	PH1 ant	Male	0.039861
B24555	S5047	Vaihingen	Germany	VAI	Linearbandkeramik	EN	bosprim	PH2 ant	Undet	0.00756629
B24450	S5047	Vaihingen	Germany	VAI	Linearbandkeramik	EN	bosprim	Metacarpal	Female	0.00698612
B24452	S5047	Vaihingen	Germany	VAI	Linearbandkeramik	EN	bosprim	Metacarpal	Female	0.017259
B24453	S5047	Vaihingen	Germany	VAI	Linearbandkeramik	EN	bosprim	Metacarpal	Female	0.0144297
B24562	S5047	Vaihingen	Germany	VAI	Linearbandkeramik	EN	bosprim	PH2 ant	Undet	0.0451743
B24561	S5047	Vaihingen	Germany	VAI	Linearbandkeramik	EN	bosprim	PH2 ant	Undet	0.03719
B24560	S5047	Vaihingen	Germany	VAI	Linearbandkeramik	EN	bosprim	PH2 ant	Undet	0.0178286
B24559	S5047	Vaihingen	Germany	VAI	Linearbandkeramik	EN	bosprim	PH2 ant	Undet	0.0367882
B24444	S5047	Vaihingen	Germany	VAI	Linearbandkeramik	EN	bosprim	Metacarpal	Male	0.0322266
B24556	S5047	Vaihingen	Germany	VAI	Linearbandkeramik	EN	bosprim	PH2 ant	Undet	0.0197783
B24442	S5047	Vaihingen	Germany	VAI	Linearbandkeramik	EN	bosprim	Metacarpal	Female	-0.00353566
B24554	S5047	Vaihingen	Germany	VAI	Linearbandkeramik	EN	bosprim	PH2 ant	Undet	0.042299
B24552	S5047	Vaihingen	Germany	VAI	Linearbandkeramik	EN	bosprim	PH2 ant	Undet	0.0483129
B24550	S5047	Vaihingen	Germany	VAI	Linearbandkeramik	EN	bosprim	PH2 ant	Undet	0.0114873
B24549	S5047	Vaihingen	Germany	VAI	Linearbandkeramik	EN	bosprim	PH2 ant	Undet	0.0609096
B24568	S5047	Vaihingen	Germany	VAI	Linearbandkeramik	EN	bosprim	PH2 post	Undet	0.0360084
B24557	S5047	Vaihingen	Germany	VAI	Linearbandkeramik	EN	bosprim	PH2 ant	Undet	0.0110694
B24447	S5047	Vaihingen	Germany	VAI	Linearbandkeramik	EN	bosprim	Metacarpal	Female	0.0211893
B24563	S5047	Vaihingen	Germany	VAI	Linearbandkeramik	EN	bosprim	PH2 ant	Undet	0.00785409
B24432	S5047	Vaihingen	Germany	VAI	Linearbandkeramik	EN	bosprim	Metacarpal	Female	0.00175709
B24433	S5047	Vaihingen	Germany	VAI	Linearbandkeramik	EN	bosprim	Metacarpal	Female	0.0183856
B24434	S5047	Vaihingen	Germany	VAI	Linearbandkeramik	EN	bosprim	Metacarpal	Female	-0.00710034
B24435	S5047	Vaihingen	Germany	VAI	Linearbandkeramik	EN	bosprim	Metacarpal	Female	-0.00294438
B24439	S5047	Vaihingen	Germany	VAI	Linearbandkeramik	EN	bosprim	Metacarpal	Female	-0.00353566
B24441	S5047	Vaihingen	Germany	VAI	Linearbandkeramik	EN	bosprim	Metacarpal	Female	-0.0125028
B24496	S5047	Vaihingen	Germany	VAI	Linearbandkeramik	EN	bosprim	Metatarsal	Female	0.0362682
B24490	S5047	Vaihingen	Germany	VAI	Linearbandkeramik	EN	bosprim	Metatarsal	Female	0.0413927
B24493	S5047	Vaihingen	Germany	VAI	Linearbandkeramik	EN	bosprim	Metatarsal	Female	0.0426644
B24495	S5047	Vaihingen	Germany	VAI	Linearbandkeramik	EN	bosprim	Metatarsal	Female	0.0356234
B24500	S5047	Vaihingen	Germany	VAI	Linearbandkeramik	EN	bosprim	Metatarsal	Female	0.0477144
B24501	S5047	Vaihingen	Germany	VAI	Linearbandkeramik	EN	bosprim	Metatarsal	Female	0.0464574
B24502	S5047	Vaihingen	Germany	VAI	Linearbandkeramik	EN	bosprim	Metatarsal	Female	0.0330344
B24503	S5047	Vaihingen	Germany	VAI	Linearbandkeramik	EN	bosprim	Metatarsal	Female	0.0508411
B24505	S5047	Vaihingen	Germany	VAI	Linearbandkeramik	EN	bosprim	Metatarsal	Male	0.0600883
B24507	S5047	Vaihingen	Germany	VAI	Linearbandkeramik	EN	bosprim	Metatarsal	Male	0.0649408
B24511	S5047	Vaihingen	Germany	VAI	Linearbandkeramik	EN	bosprim	Metatarsal	Female	0.0458275
B24512	S5047	Vaihingen	Germany	VAI	Linearbandkeramik	EN	bosprim	Metatarsal	Female	0.037555
B24494	S5047	Vaihingen	Germany	VAI	Linearbandkeramik	EN	bosprim	Metatarsal	Female	0.0520855
B19580	S4657	Brunn am Gebirge (Flur Wolfholz)	Austria	BR1	Linearbandkeramik	EN	bostaur	Scapula	Undet	0.0211893
B19575	S4657	Brunn am Gebirge (Flur Wolfholz)	Austria	BR1	Linearbandkeramik	EN	bostaur	Metatarsal	Undet	-0.0215397
B19574	S4657	Brunn am Gebirge (Flur Wolfholz)	Austria	BR1	Linearbandkeramik	EN	bostaur	Metacarpal	Undet	-0.0947148
B19572	S4657	Brunn am Gebirge (Flur Wolfholz)	Austria	BR1	Linearbandkeramik	EN	bostaur	Humerus	Undet	-0.0277303
B19571	S4657	Brunn am Gebirge (Flur Wolfholz)	Austria	BR1	Linearbandkeramik	EN	bostaur	Humerus	Undet	-0.0548056
B19576	S4657	Brunn am Gebirge (Flur Wolfholz)	Austria	BR1	Linearbandkeramik	EN	bostaur	PH1 ant	Undet	-0.0539234
B19569	S4657	Brunn am Gebirge (Flur Wolfholz)	Austria	BR1	Linearbandkeramik	EN	bostaur	Astragalus	Undet	0
B19570	S4657	Brunn am Gebirge (Flur Wolfholz)	Austria	BR1	Linearbandkeramik	EN	bostaur	Astragalus	Undet	-0.0532455
B19577	S4657	Brunn am Gebirge (Flur Wolfholz)	Austria	BR1	Linearbandkeramik	EN	bostaur	PH1 post	Undet	-0.039384
B19594	S9177	Dresden-Mockritz	Germany	DM1	Linearbandkeramik	EN	bostaur	Os Centrotarsale	Undet	-0.0701999
B19593	S9177	Dresden-Mockritz	Germany	DM1	Linearbandkeramik	EN	bostaur	Metacarpal	Undet	-0.0431569
B2241	S4756	Gnadendorf-Im Vorrain	Austria	GNA	Linearbandkeramik	EN	bostaur	Metacarpal	Female	-0.0836486
B2287	S4756	Gnadendorf-Im Vorrain	Austria	GNA	Linearbandkeramik	EN	bostaur	Metacarpal	Female	-0.0836486
B2240	S4756	Gnadendorf-Im Vorrain	Austria	GNA	Linearbandkeramik	EN	bostaur	Astragalus	Undet	-0.0865937
B2286	S4756	Gnadendorf-Im Vorrain	Austria	GNA	Linearbandkeramik	EN	bostaur	Astragalus	Undet	-0.0865937
B11175	S4370	Gniechowice	Poland	GW	Linearbandkeramik	EN	bostaur	Metatarsal	Undet	-0.0442037
B11176	S4370	Gniechowice	Poland	GW	Linearbandkeramik	EN	bostaur	Metatarsal	Undet	-0.0289637
B11177	S4370	Gniechowice	Poland	GW	Linearbandkeramik	EN	bostaur	Metatarsal	Undet	-0.0289637
B11746	S4383	Heilbronn \Klingenberg\""	Germany	HK	Linearbandkeramik	EN	bostaur	Metacarpal	Undet	-0.108809
B11753	S4383	Heilbronn \Klingenberg\""	Germany	HK	Linearbandkeramik	EN	bostaur	PH1 post	Undet	0.0377549
B11754	S4383	Heilbronn \Klingenberg\""	Germany	HK	Linearbandkeramik	EN	bostaur	PH1 post	Undet	-0.0220133
B11748	S4383	Heilbronn \Klingenberg\""	Germany	HK	Linearbandkeramik	EN	bostaur	Metacarpal	Undet	-0.067828
B11747	S4383	Heilbronn \Klingenberg\""	Germany	HK	Linearbandkeramik	EN	bostaur	Metacarpal	Undet	-0.119922
B11750	S4383	Heilbronn \Klingenberg\""	Germany	HK	Linearbandkeramik	EN	bostaur	PH1 ant	Undet	-0.00758871
B11752	S4383	Heilbronn \Klingenberg\""	Germany	HK	Linearbandkeramik	EN	bostaur	PH1 post	Undet	-0.0379658
B11751	S4383	Heilbronn \Klingenberg\""	Germany	HK	Linearbandkeramik	EN	bostaur	PH1 post	Undet	0.0205323
B11056	S4842	Lagiewniki 5	Poland	LAG	Linearbandkeramik	EN	bostaur	Metacarpal	Undet	-0.0241337
B11057	S4842	Lagiewniki 5	Poland	LAG	Linearbandkeramik	EN	bostaur	Metacarpal	Undet	-0.0910805
B18805	S4945	Ratzersdorf-St. Pölten	Austria	RAT	Linearbandkeramik	EN	bostaur	Metacarpal	Castrate?	-0.0335411
B18808	S4945	Ratzersdorf-St. Pölten	Austria	RAT	Linearbandkeramik	EN	bostaur	Metacarpal	Male?	-0.0210426
B18813	S4945	Ratzersdorf-St. Pölten	Austria	RAT	Linearbandkeramik	EN	bostaur	Metatarsal	Female	0.0137883
B18820	S4945	Ratzersdorf-St. Pölten	Austria	RAT	Linearbandkeramik	EN	bostaur	PH1 ant	Undet	-0.0319168
B18814	S4945	Ratzersdorf-St. Pölten	Austria	RAT	Linearbandkeramik	EN	bostaur	Metatarsal	Female	0.010382
B18797	S4945	Ratzersdorf-St. Pölten	Austria	RAT	Linearbandkeramik	EN	bostaur	Astragalus	Undet	-0.012712
B18804	S4945	Ratzersdorf-St. Pölten	Austria	RAT	Linearbandkeramik	EN	bostaur	Humerus	Undet	-0.0573528
B18799	S4945	Ratzersdorf-St. Pölten	Austria	RAT	Linearbandkeramik	EN	bostaur	Astragalus	Undet	-0.0775141
B18812	S4945	Ratzersdorf-St. Pölten	Austria	RAT	Linearbandkeramik	EN	bostaur	Metatarsal	Female	0.0137883
B18798	S4945	Ratzersdorf-St. Pölten	Austria	RAT	Linearbandkeramik	EN	bostaur	Astragalus	Undet	-0.0485504
B18811	S4945	Ratzersdorf-St. Pölten	Austria	RAT	Linearbandkeramik	EN	bostaur	Metatarsal	Female	-0.00706185
B3356	S4452	Rosenburg	Austria	RG	Linearbandkeramik	EN	bostaur	Humerus	Undet	-0.0373817
B3358	S4452	Rosenburg	Austria	RG	Linearbandkeramik	EN	bostaur	Scapula	Undet	-0.0811006
B19680	S5009	Straubing-Lerchenhaid	Germany	STRL1	Linearbandkeramik	EN	bostaur	PH1 post	Undet	-0.0350557
B19679	S5009	Straubing-Lerchenhaid	Germany	STRL1	Linearbandkeramik	EN	bostaur	PH1 post	Undet	-0.0439152
B19702	S5009	Straubing-Lerchenhaid	Germany	STRL1	Linearbandkeramik	EN	bostaur	Scapula	Undet	-0.0551991
B19681	S5009	Straubing-Lerchenhaid	Germany	STRL1	Linearbandkeramik	EN	bostaur	PH1 post	Undet	-0.0301895
B19682	S5009	Straubing-Lerchenhaid	Germany	STRL1	Linearbandkeramik	EN	bostaur	PH1 post	Undet	-0.0276482
B19683	S5009	Straubing-Lerchenhaid	Germany	STRL1	Linearbandkeramik	EN	bostaur	PH1 post	Undet	-0.0472849
B19649	S5009	Straubing-Lerchenhaid	Germany	STRL1	Linearbandkeramik	EN	bostaur	Astragalus	Undet	-0.0627908
B19650	S5009	Straubing-Lerchenhaid	Germany	STRL1	Linearbandkeramik	EN	bostaur	Astragalus	Undet	-0.0393097
B19670	S5009	Straubing-Lerchenhaid	Germany	STRL1	Linearbandkeramik	EN	bostaur	Metatarsal	Undet	-0.0215397
B19667	S5009	Straubing-Lerchenhaid	Germany	STRL1	Linearbandkeramik	EN	bostaur	Metatarsal	Undet	-0.0365168
B19669	S5009	Straubing-Lerchenhaid	Germany	STRL1	Linearbandkeramik	EN	bostaur	Metatarsal	Undet	0.0401172
B19662	S5009	Straubing-Lerchenhaid	Germany	STRL1	Linearbandkeramik	EN	bostaur	Metacarpal	Undet	-0.0698912
B19704	S5009	Straubing-Lerchenhaid	Germany	STRL1	Linearbandkeramik	EN	bostaur	Scapula	Undet	-0.030389
B19705	S5009	Straubing-Lerchenhaid	Germany	STRL1	Linearbandkeramik	EN	bostaur	Scapula	Undet	-0.0369697
B19698	S5009	Straubing-Lerchenhaid	Germany	STRL1	Linearbandkeramik	EN	bostaur	Scapula	Female	-0.195603
B19699	S5009	Straubing-Lerchenhaid	Germany	STRL1	Linearbandkeramik	EN	bostaur	Scapula	Male	-0.0393271
B19700	S5009	Straubing-Lerchenhaid	Germany	STRL1	Linearbandkeramik	EN	bostaur	Scapula	Undet	-0.0622282
B19701	S5009	Straubing-Lerchenhaid	Germany	STRL1	Linearbandkeramik	EN	bostaur	Scapula	Undet	-0.071262
B19684	S5009	Straubing-Lerchenhaid	Germany	STRL1	Linearbandkeramik	EN	bostaur	PH1 post	Undet	-0.0468456
B19703	S5009	Straubing-Lerchenhaid	Germany	STRL1	Linearbandkeramik	EN	bostaur	Scapula	Undet	-0.136889
B19691	S5009	Straubing-Lerchenhaid	Germany	STRL1	Linearbandkeramik	EN	bostaur	PH2 post	Undet	-0.0402662
B19688	S5009	Straubing-Lerchenhaid	Germany	STRL1	Linearbandkeramik	EN	bostaur	PH2 ant	Undet	-0.0188127
B19695	S5009	Straubing-Lerchenhaid	Germany	STRL1	Linearbandkeramik	EN	bostaur	PH2 post	Undet	-0.030048
B19694	S5009	Straubing-Lerchenhaid	Germany	STRL1	Linearbandkeramik	EN	bostaur	PH2 post	Undet	0.0619395
B19693	S5009	Straubing-Lerchenhaid	Germany	STRL1	Linearbandkeramik	EN	bostaur	PH2 post	Undet	-0.0778181
B19689	S5009	Straubing-Lerchenhaid	Germany	STRL1	Linearbandkeramik	EN	bostaur	PH2 post	Undet	-0.0168766
B19690	S5009	Straubing-Lerchenhaid	Germany	STRL1	Linearbandkeramik	EN	bostaur	PH2 post	Undet	-0.041824
B19668	S5009	Straubing-Lerchenhaid	Germany	STRL1	Linearbandkeramik	EN	bostaur	Metatarsal	Undet	-0.0252358
B19692	S5009	Straubing-Lerchenhaid	Germany	STRL1	Linearbandkeramik	EN	bostaur	PH2 post	Undet	-0.0346441
B23838	S5047	Vaihingen	Germany	VAI	Linearbandkeramik	EN	bostaur	PH2 post	Undet	-0.0343158
B23835	S5047	Vaihingen	Germany	VAI	Linearbandkeramik	EN	bostaur	PH2 post	Undet	-0.0189583
B23834	S5047	Vaihingen	Germany	VAI	Linearbandkeramik	EN	bostaur	PH2 post	Undet	-0.0250553
B24204	S5047	Vaihingen	Germany	VAI	Linearbandkeramik	EN	bostaur	Humerus	Undet	-0.0145689
B24186	S5047	Vaihingen	Germany	VAI	Linearbandkeramik	EN	bostaur	Humerus	Undet	-0.0718999
B24189	S5047	Vaihingen	Germany	VAI	Linearbandkeramik	EN	bostaur	Humerus	Undet	-0.0413031
B24192	S5047	Vaihingen	Germany	VAI	Linearbandkeramik	EN	bostaur	Humerus	Undet	-0.0630098
B24201	S5047	Vaihingen	Germany	VAI	Linearbandkeramik	EN	bostaur	Humerus	Undet	-0.0417958
B24196	S5047	Vaihingen	Germany	VAI	Linearbandkeramik	EN	bostaur	Humerus	Undet	-0.0267769
B23839	S5047	Vaihingen	Germany	VAI	Linearbandkeramik	EN	bostaur	PH2 post	Undet	-0.0608242
B24199	S5047	Vaihingen	Germany	VAI	Linearbandkeramik	EN	bostaur	Humerus	Undet	-0.0136439
B24045	S5047	Vaihingen	Germany	VAI	Linearbandkeramik	EN	bostaur	Os Centrotarsale	Undet	-0.0131614
B24197	S5047	Vaihingen	Germany	VAI	Linearbandkeramik	EN	bostaur	Humerus	Undet	-0.0847688
B24193	S5047	Vaihingen	Germany	VAI	Linearbandkeramik	EN	bostaur	Humerus	Undet	-0.0277303
B24194	S5047	Vaihingen	Germany	VAI	Linearbandkeramik	EN	bostaur	Humerus	Undet	-0.00676836
B24195	S5047	Vaihingen	Germany	VAI	Linearbandkeramik	EN	bostaur	Humerus	Undet	-0.0383588
B24202	S5047	Vaihingen	Germany	VAI	Linearbandkeramik	EN	bostaur	Humerus	Undet	-0.0756141
B24038	S5047	Vaihingen	Germany	VAI	Linearbandkeramik	EN	bostaur	Os Centrotarsale	Male	-0.0253577
B24029	S5047	Vaihingen	Germany	VAI	Linearbandkeramik	EN	bostaur	Os Centrotarsale	Female	-0.064147
B24030	S5047	Vaihingen	Germany	VAI	Linearbandkeramik	EN	bostaur	Os Centrotarsale	Female	-0.0544873
B24031	S5047	Vaihingen	Germany	VAI	Linearbandkeramik	EN	bostaur	Os Centrotarsale	Female	-0.064899
B24032	S5047	Vaihingen	Germany	VAI	Linearbandkeramik	EN	bostaur	Os Centrotarsale	Female	-0.0656523
B24033	S5047	Vaihingen	Germany	VAI	Linearbandkeramik	EN	bostaur	Os Centrotarsale	Female	-0.066407
B24034	S5047	Vaihingen	Germany	VAI	Linearbandkeramik	EN	bostaur	Os Centrotarsale	Female	-0.0904759
B24035	S5047	Vaihingen	Germany	VAI	Linearbandkeramik	EN	bostaur	Os Centrotarsale	Male	-0.0165151
B24037	S5047	Vaihingen	Germany	VAI	Linearbandkeramik	EN	bostaur	Os Centrotarsale	Male	-0.0274242
B24039	S5047	Vaihingen	Germany	VAI	Linearbandkeramik	EN	bostaur	Os Centrotarsale	Male	-0.0178638
B24040	S5047	Vaihingen	Germany	VAI	Linearbandkeramik	EN	bostaur	Os Centrotarsale	Male	-0.0226177
B24041	S5047	Vaihingen	Germany	VAI	Linearbandkeramik	EN	bostaur	Os Centrotarsale	Undet	-0.0336831
B24044	S5047	Vaihingen	Germany	VAI	Linearbandkeramik	EN	bostaur	Os Centrotarsale	Undet	-0.0457575
B24220	S5047	Vaihingen	Germany	VAI	Linearbandkeramik	EN	bostaur	Humerus	Undet	-0.0229839
B24209	S5047	Vaihingen	Germany	VAI	Linearbandkeramik	EN	bostaur	Humerus	Undet	-0.0745497
B24036	S5047	Vaihingen	Germany	VAI	Linearbandkeramik	EN	bostaur	Os Centrotarsale	Male	-0.0226177
B24106	S5047	Vaihingen	Germany	VAI	Linearbandkeramik	EN	bostaur	Metacarpal	Female	-0.086043
B23827	S5047	Vaihingen	Germany	VAI	Linearbandkeramik	EN	bostaur	PH2 post	Undet	-0.0420886
B23826	S5047	Vaihingen	Germany	VAI	Linearbandkeramik	EN	bostaur	PH2 post	Undet	-0.0638767
B23825	S5047	Vaihingen	Germany	VAI	Linearbandkeramik	EN	bostaur	PH2 post	Undet	0.00991834
B23824	S5047	Vaihingen	Germany	VAI	Linearbandkeramik	EN	bostaur	PH2 post	Undet	-0.00605281
B23823	S5047	Vaihingen	Germany	VAI	Linearbandkeramik	EN	bostaur	PH2 post	Undet	-0.106673
B23821	S5047	Vaihingen	Germany	VAI	Linearbandkeramik	EN	bostaur	PH2 post	Undet	-0.0149181
B24216	S5047	Vaihingen	Germany	VAI	Linearbandkeramik	EN	bostaur	Humerus	Undet	-0.0286859
B24104	S5047	Vaihingen	Germany	VAI	Linearbandkeramik	EN	bostaur	Metacarpal	Female	-0.0903572
B24109	S5047	Vaihingen	Germany	VAI	Linearbandkeramik	EN	bostaur	Metacarpal	Female	-0.0910805
B24110	S5047	Vaihingen	Germany	VAI	Linearbandkeramik	EN	bostaur	Metacarpal	Female	-0.0939855
B24111	S5047	Vaihingen	Germany	VAI	Linearbandkeramik	EN	bostaur	Metacarpal	Female	-0.0685146
B24112	S5047	Vaihingen	Germany	VAI	Linearbandkeramik	EN	bostaur	Metacarpal	Female	-0.0616967
B24113	S5047	Vaihingen	Germany	VAI	Linearbandkeramik	EN	bostaur	Metacarpal	Female	-0.0947148
B24114	S5047	Vaihingen	Germany	VAI	Linearbandkeramik	EN	bostaur	Metacarpal	Female	-0.0803566
B24116	S5047	Vaihingen	Germany	VAI	Linearbandkeramik	EN	bostaur	Metacarpal	Female	-0.0910805
B24103	S5047	Vaihingen	Germany	VAI	Linearbandkeramik	EN	bostaur	Metacarpal	Female	-0.0775411
B23832	S5047	Vaihingen	Germany	VAI	Linearbandkeramik	EN	bostaur	PH2 post	Undet	-0.0296503
B24212	S5047	Vaihingen	Germany	VAI	Linearbandkeramik	EN	bostaur	Humerus	Undet	-0.0609442
B24214	S5047	Vaihingen	Germany	VAI	Linearbandkeramik	EN	bostaur	Humerus	Undet	-0.0349487
B24217	S5047	Vaihingen	Germany	VAI	Linearbandkeramik	EN	bostaur	Humerus	Undet	-0.0277303
B24026	S5047	Vaihingen	Germany	VAI	Linearbandkeramik	EN	bostaur	Os Centrotarsale	Female	-0.0771119
B24221	S5047	Vaihingen	Germany	VAI	Linearbandkeramik	EN	bostaur	Humerus	Undet	-0.0804367
B24222	S5047	Vaihingen	Germany	VAI	Linearbandkeramik	EN	bostaur	Humerus	Undet	-0.0383588
B24223	S5047	Vaihingen	Germany	VAI	Linearbandkeramik	EN	bostaur	Humerus	Undet	-0.0815157
B23833	S5047	Vaihingen	Germany	VAI	Linearbandkeramik	EN	bostaur	PH2 post	Undet	-0.0490402
B23830	S5047	Vaihingen	Germany	VAI	Linearbandkeramik	EN	bostaur	PH2 post	Undet	-0.0815661
B23829	S5047	Vaihingen	Germany	VAI	Linearbandkeramik	EN	bostaur	PH2 post	Undet	-0.0322925
B24211	S5047	Vaihingen	Germany	VAI	Linearbandkeramik	EN	bostaur	Humerus	Undet	-0.0248763
B24224	S5047	Vaihingen	Germany	VAI	Linearbandkeramik	EN	bostaur	Humerus	Undet	-0.0825974
B24319	S5047	Vaihingen	Germany	VAI	Linearbandkeramik	EN	bostaur	Astragalus	Undet	0.00083438
B24028	S5047	Vaihingen	Germany	VAI	Linearbandkeramik	EN	bostaur	Os Centrotarsale	Female	-0.066407
B24310	S5047	Vaihingen	Germany	VAI	Linearbandkeramik	EN	bostaur	Astragalus	Undet	-0.0599051
B24311	S5047	Vaihingen	Germany	VAI	Linearbandkeramik	EN	bostaur	Astragalus	Undet	-0.0284744
B24312	S5047	Vaihingen	Germany	VAI	Linearbandkeramik	EN	bostaur	Astragalus	Undet	-0.0876144
B24313	S5047	Vaihingen	Germany	VAI	Linearbandkeramik	EN	bostaur	Astragalus	Undet	-0.0231564
B24314	S5047	Vaihingen	Germany	VAI	Linearbandkeramik	EN	bostaur	Astragalus	Undet	-0.0579919
B24315	S5047	Vaihingen	Germany	VAI	Linearbandkeramik	EN	bostaur	Astragalus	Undet	-0.00167358
B24316	S5047	Vaihingen	Germany	VAI	Linearbandkeramik	EN	bostaur	Astragalus	Undet	-0.0466865
B24307	S5047	Vaihingen	Germany	VAI	Linearbandkeramik	EN	bostaur	Astragalus	Undet	-0.0523024
B24318	S5047	Vaihingen	Germany	VAI	Linearbandkeramik	EN	bostaur	Astragalus	Undet	-0.0231564
B24306	S5047	Vaihingen	Germany	VAI	Linearbandkeramik	EN	bostaur	Astragalus	Undet	-0.0485504
B24320	S5047	Vaihingen	Germany	VAI	Linearbandkeramik	EN	bostaur	Astragalus	Undet	-0.099003
B24321	S5047	Vaihingen	Germany	VAI	Linearbandkeramik	EN	bostaur	Astragalus	Undet	-0.00335364
B24322	S5047	Vaihingen	Germany	VAI	Linearbandkeramik	EN	bostaur	Astragalus	Undet	-0.0845596
B24323	S5047	Vaihingen	Germany	VAI	Linearbandkeramik	EN	bostaur	Astragalus	Undet	-0.0523024
B24324	S5047	Vaihingen	Germany	VAI	Linearbandkeramik	EN	bostaur	Astragalus	Undet	-0.0865937
B24326	S5047	Vaihingen	Germany	VAI	Linearbandkeramik	EN	bostaur	Astragalus	Undet	-0.0439055
B24327	S5047	Vaihingen	Germany	VAI	Linearbandkeramik	EN	bostaur	Astragalus	Undet	-0.0383964
B24330	S5047	Vaihingen	Germany	VAI	Linearbandkeramik	EN	bostaur	Astragalus	Undet	-0.037485
B24317	S5047	Vaihingen	Germany	VAI	Linearbandkeramik	EN	bostaur	Astragalus	Undet	-0.0958673
B24296	S5047	Vaihingen	Germany	VAI	Linearbandkeramik	EN	bostaur	Astragalus	Undet	-0.0570385
B23847	S5047	Vaihingen	Germany	VAI	Linearbandkeramik	EN	bostaur	PH2 post	Undet	-0.0381406
B23846	S5047	Vaihingen	Germany	VAI	Linearbandkeramik	EN	bostaur	PH2 post	Undet	-0.0289366
B23845	S5047	Vaihingen	Germany	VAI	Linearbandkeramik	EN	bostaur	PH2 post	Undet	-0.0525903
B23844	S5047	Vaihingen	Germany	VAI	Linearbandkeramik	EN	bostaur	PH2 post	Undet	-0.0451888
B24308	S5047	Vaihingen	Germany	VAI	Linearbandkeramik	EN	bostaur	Astragalus	Undet	-0.0695996
B24295	S5047	Vaihingen	Germany	VAI	Linearbandkeramik	EN	bostaur	Astragalus	Undet	-0.0504224
B24333	S5047	Vaihingen	Germany	VAI	Linearbandkeramik	EN	bostaur	Astragalus	Undet	-0.00167358
B24297	S5047	Vaihingen	Germany	VAI	Linearbandkeramik	EN	bostaur	Astragalus	Undet	-0.0420613
B24298	S5047	Vaihingen	Germany	VAI	Linearbandkeramik	EN	bostaur	Astragalus	Undet	-0.109622
B24299	S5047	Vaihingen	Germany	VAI	Linearbandkeramik	EN	bostaur	Astragalus	Undet	-0.018774
B24300	S5047	Vaihingen	Germany	VAI	Linearbandkeramik	EN	bostaur	Astragalus	Undet	-0.0179028
B24301	S5047	Vaihingen	Germany	VAI	Linearbandkeramik	EN	bostaur	Astragalus	Undet	-0.0258073
B24302	S5047	Vaihingen	Germany	VAI	Linearbandkeramik	EN	bostaur	Astragalus	Undet	-0.0618268
B24304	S5047	Vaihingen	Germany	VAI	Linearbandkeramik	EN	bostaur	Astragalus	Undet	-0.0705811
B24305	S5047	Vaihingen	Germany	VAI	Linearbandkeramik	EN	bostaur	Astragalus	Undet	-0.0448305
B24293	S5047	Vaihingen	Germany	VAI	Linearbandkeramik	EN	bostaur	Astragalus	Undet	-0.0579919
B23840	S5047	Vaihingen	Germany	VAI	Linearbandkeramik	EN	bostaur	PH2 post	Undet	-0.173925
B24357	S5047	Vaihingen	Germany	VAI	Linearbandkeramik	EN	bostaur	Astragalus	Undet	-0.0676433
B24358	S5047	Vaihingen	Germany	VAI	Linearbandkeramik	EN	bostaur	Astragalus	Undet	-0.0755219
B24359	S5047	Vaihingen	Germany	VAI	Linearbandkeramik	EN	bostaur	Astragalus	Undet	-0.0356678
B24361	S5047	Vaihingen	Germany	VAI	Linearbandkeramik	EN	bostaur	Astragalus	Undet	-0.0815261
B24363	S5047	Vaihingen	Germany	VAI	Linearbandkeramik	EN	bostaur	Astragalus	Undet	-0.0101396
B24364	S5047	Vaihingen	Germany	VAI	Linearbandkeramik	EN	bostaur	Astragalus	Undet	-0.109622
B23843	S5047	Vaihingen	Germany	VAI	Linearbandkeramik	EN	bostaur	PH2 post	Undet	-0.00503213
B23842	S5047	Vaihingen	Germany	VAI	Linearbandkeramik	EN	bostaur	PH2 post	Undet	-0.0620839
B24331	S5047	Vaihingen	Germany	VAI	Linearbandkeramik	EN	bostaur	Astragalus	Undet	-0.0695996
B24353	S5047	Vaihingen	Germany	VAI	Linearbandkeramik	EN	bostaur	Astragalus	Undet	-0.148977
B24019	S5047	Vaihingen	Germany	VAI	Linearbandkeramik	EN	bostaur	Os Centrotarsale	Female	-0.105915
B24020	S5047	Vaihingen	Germany	VAI	Linearbandkeramik	EN	bostaur	Os Centrotarsale	Female	-0.0522884
B24021	S5047	Vaihingen	Germany	VAI	Linearbandkeramik	EN	bostaur	Os Centrotarsale	Female	-0.0464783
B24022	S5047	Vaihingen	Germany	VAI	Linearbandkeramik	EN	bostaur	Os Centrotarsale	Female	-0.0701999
B24023	S5047	Vaihingen	Germany	VAI	Linearbandkeramik	EN	bostaur	Os Centrotarsale	Female	-0.0763385
B24024	S5047	Vaihingen	Germany	VAI	Linearbandkeramik	EN	bostaur	Os Centrotarsale	Female	-0.0686788
B24025	S5047	Vaihingen	Germany	VAI	Linearbandkeramik	EN	bostaur	Os Centrotarsale	Female	-0.0501005
B24119	S5047	Vaihingen	Germany	VAI	Linearbandkeramik	EN	bostaur	Metacarpal	Female	-0.0726574
B24344	S5047	Vaihingen	Germany	VAI	Linearbandkeramik	EN	bostaur	Astragalus	Undet	-0.0775141
B24027	S5047	Vaihingen	Germany	VAI	Linearbandkeramik	EN	bostaur	Os Centrotarsale	Female	-0.0771119
B24334	S5047	Vaihingen	Germany	VAI	Linearbandkeramik	EN	bostaur	Astragalus	Undet	-0.063757
B24335	S5047	Vaihingen	Germany	VAI	Linearbandkeramik	EN	bostaur	Astragalus	Undet	-0.0420613
B24336	S5047	Vaihingen	Germany	VAI	Linearbandkeramik	EN	bostaur	Astragalus	Undet	-0.0329563
B24337	S5047	Vaihingen	Germany	VAI	Linearbandkeramik	EN	bostaur	Astragalus	Undet	-0.0589475
B24339	S5047	Vaihingen	Germany	VAI	Linearbandkeramik	EN	bostaur	Astragalus	Undet	-0.018774
B24340	S5047	Vaihingen	Germany	VAI	Linearbandkeramik	EN	bostaur	Astragalus	Undet	-0.0205217
B24341	S5047	Vaihingen	Germany	VAI	Linearbandkeramik	EN	bostaur	Astragalus	Undet	-0.0135728
B24356	S5047	Vaihingen	Germany	VAI	Linearbandkeramik	EN	bostaur	Astragalus	Undet	-0.0205217
B24343	S5047	Vaihingen	Germany	VAI	Linearbandkeramik	EN	bostaur	Astragalus	Undet	-0.0504224
B24354	S5047	Vaihingen	Germany	VAI	Linearbandkeramik	EN	bostaur	Astragalus	Undet	-0.012712
B24345	S5047	Vaihingen	Germany	VAI	Linearbandkeramik	EN	bostaur	Astragalus	Undet	-0.00928556
B24346	S5047	Vaihingen	Germany	VAI	Linearbandkeramik	EN	bostaur	Astragalus	Undet	-0.0795154
B24347	S5047	Vaihingen	Germany	VAI	Linearbandkeramik	EN	bostaur	Astragalus	Undet	-0.105343
B24348	S5047	Vaihingen	Germany	VAI	Linearbandkeramik	EN	bostaur	Astragalus	Undet	-0.0647253
B24349	S5047	Vaihingen	Germany	VAI	Linearbandkeramik	EN	bostaur	Astragalus	Undet	-0.0785136
B24350	S5047	Vaihingen	Germany	VAI	Linearbandkeramik	EN	bostaur	Astragalus	Undet	-0.0886375
B24351	S5047	Vaihingen	Germany	VAI	Linearbandkeramik	EN	bostaur	Astragalus	Undet	-0.101106
B24352	S5047	Vaihingen	Germany	VAI	Linearbandkeramik	EN	bostaur	Astragalus	Undet	0.00663058
B24332	S5047	Vaihingen	Germany	VAI	Linearbandkeramik	EN	bostaur	Astragalus	Undet	-0.0835461
B24342	S5047	Vaihingen	Germany	VAI	Linearbandkeramik	EN	bostaur	Astragalus	Undet	-0.0676433
B23947	S5047	Vaihingen	Germany	VAI	Linearbandkeramik	EN	bostaur	PH1 ant	Undet	-0.0132888
B23744	S5047	Vaihingen	Germany	VAI	Linearbandkeramik	EN	bostaur	Scapula	Undet	-0.0467587
B23935	S5047	Vaihingen	Germany	VAI	Linearbandkeramik	EN	bostaur	PH1 post	Undet	-0.0738395
B23934	S5047	Vaihingen	Germany	VAI	Linearbandkeramik	EN	bostaur	PH1 post	Undet	-0.0476344
B23933	S5047	Vaihingen	Germany	VAI	Linearbandkeramik	EN	bostaur	PH1 post	Undet	0.00867106
B23936	S5047	Vaihingen	Germany	VAI	Linearbandkeramik	EN	bostaur	PH1 ant	Undet	-0.100622
B23938	S5047	Vaihingen	Germany	VAI	Linearbandkeramik	EN	bostaur	PH1 ant	Undet	-0.04023
B23941	S5047	Vaihingen	Germany	VAI	Linearbandkeramik	EN	bostaur	PH1 ant	Undet	-0.0414358
B23741	S5047	Vaihingen	Germany	VAI	Linearbandkeramik	EN	bostaur	Scapula	Undet	-0.0818606
B23944	S5047	Vaihingen	Germany	VAI	Linearbandkeramik	EN	bostaur	PH1 ant	Undet	-0.0547902
B23740	S5047	Vaihingen	Germany	VAI	Linearbandkeramik	EN	bostaur	Scapula	Undet	-0.0196797
B23948	S5047	Vaihingen	Germany	VAI	Linearbandkeramik	EN	bostaur	PH1 ant	Undet	-0.015674
B23949	S5047	Vaihingen	Germany	VAI	Linearbandkeramik	EN	bostaur	PH1 ant	Undet	-0.077898
B23950	S5047	Vaihingen	Germany	VAI	Linearbandkeramik	EN	bostaur	PH1 ant	Undet	-0.0103537
B23951	S5047	Vaihingen	Germany	VAI	Linearbandkeramik	EN	bostaur	PH1 ant	Undet	-0.0700766
B23952	S5047	Vaihingen	Germany	VAI	Linearbandkeramik	EN	bostaur	PH1 ant	Undet	-0.0323059
B23953	S5047	Vaihingen	Germany	VAI	Linearbandkeramik	EN	bostaur	PH1 ant	Undet	-0.102807
B23955	S5047	Vaihingen	Germany	VAI	Linearbandkeramik	EN	bostaur	PH1 ant	Undet	-0.0731916
B23859	S5047	Vaihingen	Germany	VAI	Linearbandkeramik	EN	bostaur	PH2 ant	Undet	-0.0846974
B23942	S5047	Vaihingen	Germany	VAI	Linearbandkeramik	EN	bostaur	PH1 ant	Undet	-0.0196938
B23731	S5047	Vaihingen	Germany	VAI	Linearbandkeramik	EN	bostaur	Scapula	Undet	-0.0468806
B24117	S5047	Vaihingen	Germany	VAI	Linearbandkeramik	EN	bostaur	Metacarpal	Female	-0.0740471
B23856	S5047	Vaihingen	Germany	VAI	Linearbandkeramik	EN	bostaur	PH2 ant	Undet	-0.0334933
B23855	S5047	Vaihingen	Germany	VAI	Linearbandkeramik	EN	bostaur	PH2 ant	Undet	0.0348282
B23854	S5047	Vaihingen	Germany	VAI	Linearbandkeramik	EN	bostaur	PH2 ant	Undet	-0.064207
B23853	S5047	Vaihingen	Germany	VAI	Linearbandkeramik	EN	bostaur	PH2 ant	Undet	-0.051023
B23852	S5047	Vaihingen	Germany	VAI	Linearbandkeramik	EN	bostaur	PH2 ant	Undet	0.0146011
B23851	S5047	Vaihingen	Germany	VAI	Linearbandkeramik	EN	bostaur	PH2 ant	Undet	-0.0545722
B23850	S5047	Vaihingen	Germany	VAI	Linearbandkeramik	EN	bostaur	PH2 ant	Undet	-0.0579656
B23742	S5047	Vaihingen	Germany	VAI	Linearbandkeramik	EN	bostaur	Scapula	Undet	-0.0486541
B23730	S5047	Vaihingen	Germany	VAI	Linearbandkeramik	EN	bostaur	Scapula	Undet	-0.0742485
B23732	S5047	Vaihingen	Germany	VAI	Linearbandkeramik	EN	bostaur	Scapula	Undet	-0.0763547
B23733	S5047	Vaihingen	Germany	VAI	Linearbandkeramik	EN	bostaur	Scapula	Undet	-0.0721943
B23734	S5047	Vaihingen	Germany	VAI	Linearbandkeramik	EN	bostaur	Scapula	Undet	-0.088353
B23735	S5047	Vaihingen	Germany	VAI	Linearbandkeramik	EN	bostaur	Scapula	Undet	-0.0361981
B23736	S5047	Vaihingen	Germany	VAI	Linearbandkeramik	EN	bostaur	Scapula	Undet	-0.0415601
B23737	S5047	Vaihingen	Germany	VAI	Linearbandkeramik	EN	bostaur	Scapula	Undet	-0.119619
B23738	S5047	Vaihingen	Germany	VAI	Linearbandkeramik	EN	bostaur	Scapula	Undet	-0.0774362
B23739	S5047	Vaihingen	Germany	VAI	Linearbandkeramik	EN	bostaur	Scapula	Undet	-0.127597
B23849	S5047	Vaihingen	Germany	VAI	Linearbandkeramik	EN	bostaur	PH2 ant	Undet	-0.0377648
B23908	S5047	Vaihingen	Germany	VAI	Linearbandkeramik	EN	bostaur	PH1 post	Undet	-0.031289
B23956	S5047	Vaihingen	Germany	VAI	Linearbandkeramik	EN	bostaur	PH1 ant	Undet	-0.0143094
B23919	S5047	Vaihingen	Germany	VAI	Linearbandkeramik	EN	bostaur	PH1 post	Undet	-0.052064
B23898	S5047	Vaihingen	Germany	VAI	Linearbandkeramik	EN	bostaur	PH1 post	Undet	-0.0790704
B23899	S5047	Vaihingen	Germany	VAI	Linearbandkeramik	EN	bostaur	PH1 post	Undet	-0.000775465
B23900	S5047	Vaihingen	Germany	VAI	Linearbandkeramik	EN	bostaur	PH1 post	Undet	-0.0342106
B23901	S5047	Vaihingen	Germany	VAI	Linearbandkeramik	EN	bostaur	PH1 post	Undet	-0.0494727
B23902	S5047	Vaihingen	Germany	VAI	Linearbandkeramik	EN	bostaur	PH1 post	Undet	0.0174333
B23903	S5047	Vaihingen	Germany	VAI	Linearbandkeramik	EN	bostaur	PH1 post	Undet	-0.0416856
B23921	S5047	Vaihingen	Germany	VAI	Linearbandkeramik	EN	bostaur	PH1 post	Undet	0.0102454
B23906	S5047	Vaihingen	Germany	VAI	Linearbandkeramik	EN	bostaur	PH1 post	Undet	-0.0153918
B23922	S5047	Vaihingen	Germany	VAI	Linearbandkeramik	EN	bostaur	PH1 post	Undet	-0.074555
B23909	S5047	Vaihingen	Germany	VAI	Linearbandkeramik	EN	bostaur	PH1 post	Undet	-0.0431571
B23910	S5047	Vaihingen	Germany	VAI	Linearbandkeramik	EN	bostaur	PH1 post	Undet	-0.0434615
B23911	S5047	Vaihingen	Germany	VAI	Linearbandkeramik	EN	bostaur	PH1 post	Undet	-0.0155052
B23912	S5047	Vaihingen	Germany	VAI	Linearbandkeramik	EN	bostaur	PH1 post	Undet	-0.0566278
B23914	S5047	Vaihingen	Germany	VAI	Linearbandkeramik	EN	bostaur	PH1 post	Undet	-0.0199277
B23915	S5047	Vaihingen	Germany	VAI	Linearbandkeramik	EN	bostaur	PH1 post	Undet	-0.087869
B23916	S5047	Vaihingen	Germany	VAI	Linearbandkeramik	EN	bostaur	PH1 post	Undet	-0.0494727
B23917	S5047	Vaihingen	Germany	VAI	Linearbandkeramik	EN	bostaur	PH1 post	Undet	-0.0752295
B23905	S5047	Vaihingen	Germany	VAI	Linearbandkeramik	EN	bostaur	PH1 post	Undet	-0.0244074
B23920	S5047	Vaihingen	Germany	VAI	Linearbandkeramik	EN	bostaur	PH1 post	Undet	-0.0415495
B23932	S5047	Vaihingen	Germany	VAI	Linearbandkeramik	EN	bostaur	PH1 post	Undet	-0.0661618
B23931	S5047	Vaihingen	Germany	VAI	Linearbandkeramik	EN	bostaur	PH1 post	Undet	-0.058185
B23930	S5047	Vaihingen	Germany	VAI	Linearbandkeramik	EN	bostaur	PH1 post	Undet	-0.0273776
B23929	S5047	Vaihingen	Germany	VAI	Linearbandkeramik	EN	bostaur	PH1 post	Undet	-0.0785465
B23928	S5047	Vaihingen	Germany	VAI	Linearbandkeramik	EN	bostaur	PH1 post	Undet	-0.0117351
B23927	S5047	Vaihingen	Germany	VAI	Linearbandkeramik	EN	bostaur	PH1 post	Undet	-0.0525607
B23925	S5047	Vaihingen	Germany	VAI	Linearbandkeramik	EN	bostaur	PH1 post	Undet	-0.0585599
B24049	S5047	Vaihingen	Germany	VAI	Linearbandkeramik	EN	bostaur	Metatarsal	Female	-0.0342371
B24046	S5047	Vaihingen	Germany	VAI	Linearbandkeramik	EN	bostaur	Metatarsal	Female	-0.0372794
B24047	S5047	Vaihingen	Germany	VAI	Linearbandkeramik	EN	bostaur	Metatarsal	Female	-0.019337
B23858	S5047	Vaihingen	Germany	VAI	Linearbandkeramik	EN	bostaur	PH2 ant	Undet	-0.0679041
B24134	S5047	Vaihingen	Germany	VAI	Linearbandkeramik	EN	bostaur	Metacarpal	Male	-0.0367228
B23918	S5047	Vaihingen	Germany	VAI	Linearbandkeramik	EN	bostaur	PH1 post	Undet	-0.0453827
B24124	S5047	Vaihingen	Germany	VAI	Linearbandkeramik	EN	bostaur	Metacarpal	Female	-0.0824803
B24125	S5047	Vaihingen	Germany	VAI	Linearbandkeramik	EN	bostaur	Metacarpal	Female	-0.0775411
B24126	S5047	Vaihingen	Germany	VAI	Linearbandkeramik	EN	bostaur	Metacarpal	Female	-0.0563184
B24127	S5047	Vaihingen	Germany	VAI	Linearbandkeramik	EN	bostaur	Metacarpal	Female	-0.0754413
B24128	S5047	Vaihingen	Germany	VAI	Linearbandkeramik	EN	bostaur	Metacarpal	Female	-0.105804
B24129	S5047	Vaihingen	Germany	VAI	Linearbandkeramik	EN	bostaur	Metacarpal	Female	-0.0733517
B24130	S5047	Vaihingen	Germany	VAI	Linearbandkeramik	EN	bostaur	Metacarpal	Female	-0.0881948
B24132	S5047	Vaihingen	Germany	VAI	Linearbandkeramik	EN	bostaur	Metacarpal	Male	-0.0272469
B24050	S5047	Vaihingen	Germany	VAI	Linearbandkeramik	EN	bostaur	Metatarsal	Female	-0.0434288
B24136	S5047	Vaihingen	Germany	VAI	Linearbandkeramik	EN	bostaur	Metacarpal	Male	-0.0253763
B24131	S5047	Vaihingen	Germany	VAI	Linearbandkeramik	EN	bostaur	Metacarpal	Female	-0.056987
B24048	S5047	Vaihingen	Germany	VAI	Linearbandkeramik	EN	bostaur	Metatarsal	Female	-0.0186052
B24094	S5047	Vaihingen	Germany	VAI	Linearbandkeramik	EN	bostaur	Metatarsal	Undet	0.00418264
B24100	S5047	Vaihingen	Germany	VAI	Linearbandkeramik	EN	bostaur	Metatarsal	Undet	-0.0372794
B23862	S5047	Vaihingen	Germany	VAI	Linearbandkeramik	EN	bostaur	PH2 ant	Undet	-0.0262092
B23861	S5047	Vaihingen	Germany	VAI	Linearbandkeramik	EN	bostaur	PH2 ant	Undet	-0.0273763
B23860	S5047	Vaihingen	Germany	VAI	Linearbandkeramik	EN	bostaur	PH2 ant	Undet	-0.0230786
B24084	S5047	Vaihingen	Germany	VAI	Linearbandkeramik	EN	bostaur	Metatarsal	Undet	-0.00422332
B24077	S5047	Vaihingen	Germany	VAI	Linearbandkeramik	EN	bostaur	Metatarsal	Undet	-0.0164174
B24061	S5047	Vaihingen	Germany	VAI	Linearbandkeramik	EN	bostaur	Metatarsal	Female	-0.0465365
B24051	S5047	Vaihingen	Germany	VAI	Linearbandkeramik	EN	bostaur	Metatarsal	Female	-0.0449799
B24052	S5047	Vaihingen	Germany	VAI	Linearbandkeramik	EN	bostaur	Metatarsal	Female	-0.019337
B24053	S5047	Vaihingen	Germany	VAI	Linearbandkeramik	EN	bostaur	Metatarsal	Female	-0.0380434
B24054	S5047	Vaihingen	Germany	VAI	Linearbandkeramik	EN	bostaur	Metatarsal	Female	-0.0222764
B24055	S5047	Vaihingen	Germany	VAI	Linearbandkeramik	EN	bostaur	Metatarsal	Female	-0.019337
B24056	S5047	Vaihingen	Germany	VAI	Linearbandkeramik	EN	bostaur	Metatarsal	Female	-0.0449799
B24057	S5047	Vaihingen	Germany	VAI	Linearbandkeramik	EN	bostaur	Metatarsal	Female	-0.0357556
B24058	S5047	Vaihingen	Germany	VAI	Linearbandkeramik	EN	bostaur	Metatarsal	Female	-0.0434288
B24089	S5047	Vaihingen	Germany	VAI	Linearbandkeramik	EN	bostaur	Metatarsal	Undet	0.010382
B24060	S5047	Vaihingen	Germany	VAI	Linearbandkeramik	EN	bostaur	Metatarsal	Female	-0.0304639
B24118	S5047	Vaihingen	Germany	VAI	Linearbandkeramik	EN	bostaur	Metacarpal	Female	-0.0903572
B24062	S5047	Vaihingen	Germany	VAI	Linearbandkeramik	EN	bostaur	Metatarsal	Female	-0.0237536
B24063	S5047	Vaihingen	Germany	VAI	Linearbandkeramik	EN	bostaur	Metatarsal	Male	0.0225215
B24064	S5047	Vaihingen	Germany	VAI	Linearbandkeramik	EN	bostaur	Metatarsal	Male	0.0245121
B24065	S5047	Vaihingen	Germany	VAI	Linearbandkeramik	EN	bostaur	Metatarsal	Male	0.0317341
B24066	S5047	Vaihingen	Germany	VAI	Linearbandkeramik	EN	bostaur	Metatarsal	Male	0.0258342
B24067	S5047	Vaihingen	Germany	VAI	Linearbandkeramik	EN	bostaur	Metatarsal	Male	0.0231861
B24068	S5047	Vaihingen	Germany	VAI	Linearbandkeramik	EN	bostaur	Metatarsal	Male	0.0245121
B24069	S5047	Vaihingen	Germany	VAI	Linearbandkeramik	EN	bostaur	Metatarsal	Male	0.0310825
B24059	S5047	Vaihingen	Germany	VAI	Linearbandkeramik	EN	bostaur	Metatarsal	Female	-0.0464134

## Sheet: Measurement key
Standard = Mesolithic female aurochs (Degerbøl 1970)
Measurement	Size (mm)	Measurement description
Scapula
LG	70	Length of glenoid cavity
BG	60	Breadth of glenoid cavity
SLC	69	Smallest length of collum scapulae
Femur
GL	445	Greatest length
BP	145	Breadth of proximal end
BD	116	Breadth of distal end
DC	57	Depth of caput femoris
SD	54	Small breadth of diaphysis
Metacarpus
BP	74	Breadth of proximal end
SD	40	Small breadth of diaphysis
GL	246	Greatest length
BD	73	Breadth of distal end
Metatarsus
BP	62	Breadth of proximal end
SD	36	Small breadth of diaphysis
GL	280	Greatest length
BD	68	Breadth of distal end
Tibia
BP	126	Breadth of proximal end
BD	78	Breadth of distal end
GL	420	Greatest length
SD	52	Small breadth of diaphysis
Calcaneus
GL	165	Greatest length
Astragalus
GLl	83	Greatest length of lateral half
BD	52	Breadth of distal end
1st phalanx a
GL	69	Greatest length
Bp	39	Breadth of proximal end
SD	33	Small breadth of diaphysis
BD	34	Breadth of distal end
2nd phalanx a
GL	50	Greatest length
Bp	36	Breadth of proximal end
SD	28	Small breadth of diaphysis
BD	31	Breadth of distal end
Radius
GL	320	Greatest length
BP	100	Breadth of proximal end
BfP	90	Breadth of humeral articular surface
SD	56.5	Small breadth of diaphysis
BD	92	Breadth of distal end
Humerus
GL	359	Greatest length
GLC	309	Greatest length from caput
SD	46	Small breadth of diaphysis
BD	97	Breadth of distal end
BT	89	Breadth of trochlea
Os centrotarsale
GB	67	Greatest breadth
